# Supplementary material for: Whole‐Genome Insights Into Tigecycline‐Resistant Klebsiella Spp. Harboring Colistin Resistance Gene From Food Animals in Türkiye
Source: Transbound Emerg Dis. 2026 Apr 20;2026:9122655. doi: 10.1155/tbed/9122655 (PMC13096690; doi:10.1155/tbed/9122655)
Supplement: Supplementary file 2 — Supporting Information 2 Table S1: Antimicrobial resistance genes of tigecycline‐resistant Klebsiella spp. isolates. [file TBED-2026-9122655-s002.xlsx]

## Sheet: Table S1
Table S1. Antimicrobial resistance genes of tigecycline resistant Klebsiella isolates.
#FILE	Isolate ID	Species	Source	NUM_FOUND	aac(3)-IId	aac(3)-IIe	aac(3)-IVa	aac(6')-Ib-D181Y	aadA1	aadA16	aadA2	aadA31	aadA5	ant(3'')-Ia	aph(3'')-Ib	aph(3')-Ia	aph(4)-Ia	aph(6)-Id	arr-3	blaLAP-2	blaOXY-2-12	blaSHV-106	blaSHV-107	blaSHV-11	blaSHV-187	blaSHV-212	blaSHV-229	blaSHV-26	blaTEM-1	blaTEM-176	bleO	catA1	catA2	catA4	cfr	cmlA1	dfrA1	dfrA12	dfrA14	dfrA16	dfrA17	dfrA27	floR	fosA10	fosA5_fam	fosA6	fosA_gen	lnu(F)	mcr-8.1
Tig020.fa	Tig020	Klebsiella pneumoniae	Chicken ceacum	14	.	.	.	.	.	.	.	.	.	100	99.88	100	.	100	.	.	.	.	.	.	100	.	.	.	100	.	.	100	.	.	.	.	.	.	.	.	.	.	100	100	.	.	.	100	.
Tig024.fa	Tig024	Klebsiella pneumoniae	Chicken ceacum	15	.	.	100	.	.	.	100	.	.	.	.	100	100	.	.	100	.	.	.	.	100	.	.	.	.	.	89.38	.	.	.	.	.	.	100	.	.	.	.	100	100	.	.	.	.	.
Tig025.fa	Tig025	Klebsiella pneumoniae	Chicken ceacum	10	.	.	.	.	.	.	.	.	.	.	.	.	.	.	.	100	.	.	.	.	.	.	100	.	.	.	.	.	.	.	.	.	.	.	100	.	.	.	100	.	.	100	.	.	.
Tig072.fa	Tig072	Klebsiella pneumoniae	Chicken ceacum	18	.	.	.	100	100	100	100	.	.	.	.	100	.	.	100	.	.	.	.	.	.	100	.	.	100	.	.	.	.	.	.	.	.	100	.	.	.	100	100	.	100	.	.	.	.
Tig181.fa	Tig181	Klebsiella pneumoniae	Chicken ceacum	10	.	.	.	.	.	.	.	.	.	.	.	.	.	.	.	100	.	.	.	.	100	.	.	.	.	.	.	.	.	.	.	.	.	.	100	.	.	.	100	.	100	.	.	.	.
Tig187.fa	Tig187	Klebsiella pneumoniae	Chicken ceacum	10	.	.	.	.	.	.	.	.	.	.	.	.	.	.	.	100	.	.	.	.	100	.	.	.	.	.	.	.	.	.	.	.	.	.	100	.	.	.	100	.	100	.	.	.	.
Tig211.fa	Tig211	Klebsiella pneumoniae	Chicken ceacum	21	.	.	100	.	.	.	97.85	.	.	.	99.88	99.75	100	100	.	100	.	.	.	.	.	.	.	100	100	.	.	.	.	.	100	.	.	100	.	.	.	.	100	100	.	.	.	.	100
Tig228.fa	Tig228	Klebsiella oxytoca	Chicken ceacum	22	.	.	.	100	100	100	.	.	.	.	99.88	100	.	100	100	.	99.89	.	.	.	.	.	.	.	100	.	.	.	.	.	.	.	.	.	100	.	.	100	100	.	.	.	99.29	100	100
Tig285.fa	Tig285	Klebsiella pneumoniae	Chicken ceacum	14	.	.	.	.	.	.	100	.	.	.	.	100	.	.	.	.	.	.	.	.	100	.	.	.	.	.	.	100	.	.	.	.	.	100	.	.	.	.	100	.	.	100	.	.	100
Tig390.fa	Tig390	Klebsiella oxytoca	Chicken ceacum	16	.	100	.	.	100	.	.	.	100	.	.	100	.	.	.	.	99.89	.	.	.	.	.	.	.	.	100	.	100	.	.	.	.	.	.	.	.	100	.	100	.	.	.	99.29	.	.
Tig439.fa	Tig439	Klebsiella pneumoniae	Turkey ceacum	12	.	.	.	.	100	.	100	.	.	.	.	100	.	.	.	.	.	.	.	.	100	.	.	.	100	.	.	.	.	.	.	.	.	100	.	.	.	.	.	.	.	100	.	.	.
Tig440.fa	Tig440	Klebsiella pneumoniae	Turkey ceacum	21	.	.	.	.	100	.	96.84	100	.	.	99.88	.	.	100	.	100	.	.	.	.	.	.	100	.	100	.	.	.	.	.	.	100	.	100	.	.	.	.	100	.	.	100	.	.	100
Tig441.fa	Tig441	Klebsiella pneumoniae	Turkey ceacum	17	.	.	100	.	.	.	100	.	.	.	.	100	100	87.1	.	.	.	.	.	100	.	.	.	.	100	.	.	.	.	.	.	.	.	100	.	.	.	.	100	.	98.33	.	.	.	.
Tig442.fa	Tig442	Klebsiella pneumoniae	Turkey ceacum	17	.	.	100	.	.	.	100	.	.	.	.	100	100	87.1	.	.	.	.	.	100	.	.	.	.	100	.	.	.	.	.	.	.	.	100	.	.	.	.	100	.	98.33	.	.	.	.
Tig444.fa	Tig444	Klebsiella pneumoniae	Turkey ceacum	26	.	.	100	.	100	.	96.84	100	.	.	99.88	.	100	100	.	100	.	.	.	.	.	.	100	.	100	.	.	.	.	99.85	.	100	.	100	.	.	.	.	100	.	.	100	.	.	100
Tig445.fa	Tig445	Klebsiella pneumoniae	Turkey ceacum	21	.	.	.	.	100	.	98.99	100	.	.	99.88	.	.	100	.	100	.	.	.	.	.	.	100	.	100	.	.	.	.	.	.	100	.	100	.	.	.	.	100	.	.	100	.	.	100
Tig447.fa	Tig447	Klebsiella pneumoniae	Turkey ceacum	21	.	.	.	.	100	.	96.84	100	.	.	99.88	.	.	100	.	100	.	.	.	.	.	.	100	.	100	.	.	.	.	.	.	100	.	100	.	.	.	.	100	.	.	100	.	.	100
Tig448.fa	Tig448	Klebsiella pneumoniae	Turkey ceacum	10	.	.	.	.	.	.	100	.	.	.	.	.	.	.	.	.	.	.	100	.	.	.	.	.	.	.	.	.	.	.	.	.	.	.	.	100	.	.	.	.	100	.	.	92.58	.
Tig449.fa	Tig449	Klebsiella pneumoniae	Turkey ceacum	17	.	.	100	.	.	.	100	.	.	.	.	100	100	87.1	.	.	.	.	.	100	.	.	.	.	100	.	.	.	.	.	.	.	.	100	.	.	.	.	100	.	98.33	.	.	.	.
Tig450.fa	Tig450	Klebsiella pneumoniae	Turkey ceacum	17	.	.	100	.	.	.	100	.	.	.	.	100	100	87.1	.	.	.	.	.	100	.	.	.	.	100	.	.	.	.	.	.	.	.	100	.	.	.	.	100	.	98.33	.	.	.	.
Tig451.fa	Tig451	Klebsiella pneumoniae	Turkey ceacum	12	.	100	.	.	.	.	.	.	.	.	.	.	.	.	.	100	.	.	.	.	100	.	.	.	100	.	.	.	.	.	.	.	.	.	100	.	.	.	100	100	.	.	.	.	.
Tig461.fa	Tig461	Klebsiella pneumoniae	Chicken meat	12	.	.	.	.	100	.	100	.	.	.	.	100	.	.	.	.	.	.	.	.	100	.	.	.	100	.	.	.	.	.	.	.	.	100	.	.	.	.	.	.	.	100	.	.	.
Tig466.fa	Tig466	Klebsiella pneumoniae	Chicken meat	15	.	.	.	.	.	.	.	.	.	.	.	100	.	.	.	100	.	.	100	.	.	.	.	.	100	.	.	.	.	.	.	.	.	.	100	.	.	.	100	.	100	.	.	.	100
Tig467.fa	Tig467	Klebsiella pneumoniae	Chicken meat	14	.	.	.	.	.	.	100	.	.	.	.	100	.	.	.	100	.	.	.	.	.	.	100	.	.	.	.	.	.	.	.	.	.	100	100	.	.	.	100	.	.	100	.	.	.
Tig469.fa	Tig469	Klebsiella pneumoniae	Chicken meat	12	.	.	.	.	.	.	100	.	.	.	.	100	.	.	.	.	.	.	.	.	100	.	.	.	.	.	.	.	.	.	.	.	.	100	.	.	.	.	100	.	.	100	.	.	.
Tig474.fa	Tig474	Klebsiella pneumoniae	Chicken meat	15	.	.	.	.	.	.	.	.	.	.	99.88	100	.	100	.	100	.	.	.	.	.	.	100	.	.	.	.	.	.	.	.	.	.	.	.	.	.	.	100	.	.	100	.	.	100
Tig489.fa	Tig489	Klebsiella pneumoniae	Chicken meat	18	.	100	.	.	100	.	.	.	.	.	99.88	99.75	.	100	.	.	.	100	.	.	.	.	.	.	100	.	.	.	.	.	.	.	100	.	.	.	.	.	100	.	.	100	.	.	100
Tig495.fa	Tig495	Klebsiella pneumoniae	Turkey ceacum	18	100	.	.	.	.	.	100	.	.	.	99.88	100	.	100	.	100	.	.	.	.	.	.	100	.	100	.	.	.	100	.	.	.	.	100	.	.	.	.	.	.	.	100	.	.	.
Tig496.fa	Tig496	Klebsiella pneumoniae	Turkey ceacum	18	100	.	.	.	.	.	100	.	.	.	99.88	100	.	100	.	100	.	.	.	.	.	.	100	.	100	.	.	.	100	.	.	.	.	100	.	.	.	.	.	.	.	100	.	.	.
Tig497.fa	Tig497	Klebsiella pneumoniae	Turkey ceacum	18	100	.	.	.	.	.	100	.	.	.	99.88	100	.	100	.	100	.	.	.	.	.	.	100	.	100	.	.	.	100	.	.	.	.	100	.	.	.	.	.	.	.	100	.	.	.
Tig498.fa	Tig498	Klebsiella pneumoniae	Turkey ceacum	18	100	.	.	.	.	.	100	.	.	.	99.88	100	.	100	.	100	.	.	.	.	.	.	100	.	100	.	.	.	100	.	.	.	.	100	.	.	.	.	.	.	.	100	.	.	.
Tig499.fa	Tig499	Klebsiella pneumoniae	Turkey ceacum	18	100	.	.	.	.	.	100	.	.	.	99.88	100	.	100	.	100	.	.	.	.	.	.	100	.	100	.	.	.	100	.	.	.	.	100	.	.	.	.	.	.	.	100	.	.	.
Tig501.fa	Tig501	Klebsiella pneumoniae	Turkey ceacum	18	100	.	.	.	.	.	100	.	.	.	99.88	100	.	100	.	100	.	.	.	.	.	.	100	.	100	.	.	.	100	.	.	.	.	100	.	.	.	.	.	.	.	100	.	.	.
Tig502.fa	Tig502	Klebsiella pneumoniae	Turkey ceacum	18	100	.	.	.	.	.	100	.	.	.	99.88	100	.	100	.	100	.	.	.	.	.	.	100	.	100	.	.	.	100	.	.	.	.	100	.	.	.	.	.	.	.	100	.	.	.
Tig503.fa	Tig503	Klebsiella pneumoniae	Turkey ceacum	18	100	.	.	.	.	.	100	.	.	.	99.88	100	.	100	.	100	.	.	.	.	.	.	100	.	100	.	.	.	100	.	.	.	.	100	.	.	.	.	.	.	.	100	.	.	.
Tig504.fa	Tig504	Klebsiella pneumoniae	Turkey ceacum	18	100	.	.	.	.	.	100	.	.	.	99.88	100	.	100	.	100	.	.	.	.	.	.	100	.	100	.	.	.	100	.	.	.	.	100	.	.	.	.	.	.	.	100	.	.	.
Tig505.fa	Tig505	Klebsiella pneumoniae	Turkey ceacum	18	100	.	.	.	.	.	100	.	.	.	99.88	100	.	100	.	100	.	.	.	.	.	.	100	.	100	.	.	.	100	.	.	.	.	100	.	.	.	.	.	.	.	100	.	.	.
Tig508.fa	Tig508	Klebsiella pneumoniae	Turkey ceacum	18	100	.	.	.	.	.	100	.	.	.	99.88	100	.	100	.	100	.	.	.	.	.	.	100	.	100	.	.	.	100	.	.	.	.	100	.	.	.	.	.	.	.	100	.	.	.
Tig509.fa	Tig509	Klebsiella pneumoniae	Turkey ceacum	18	100	.	.	.	.	.	100	.	.	.	99.88	100	.	100	.	100	.	.	.	.	.	.	100	.	100	.	.	.	100	.	.	.	.	100	.	.	.	.	.	.	.	100	.	.	.
Tig517.fa	Tig517	Klebsiella pneumoniae	Chicken meat	19	.	.	100	100	.	100	.	.	.	.	.	100	100	.	100	.	.	.	.	.	.	.	100	.	100	.	.	.	.	.	.	.	.	.	.	.	.	100	100	.	.	100	.	.	100
[truncated: 29 more columns]
