# Supplementary material for: Whole‐Genome Insights Into Tigecycline‐Resistant Klebsiella Spp. Harboring Colistin Resistance Gene From Food Animals in Türkiye
Source: Transbound Emerg Dis. 2026 Apr 20;2026:9122655. doi: 10.1155/tbed/9122655 (PMC13096690; doi:10.1155/tbed/9122655)
Supplement: Supplementary file 3 — Supporting Information 3 Table S2: Replicon types of tigecycline‐resistant Klebsiella spp. isolates. [file TBED-2026-9122655-s003.xlsx]

## Sheet: Table S2
Table S2. Replicon types of tigecycline resistant Klebsiella isolates.
#FILE	Col(MG828)_1__NC_008486	ColRNAI_1__DQ298019	ColpVC_1__JX133088	IncFIA(HI1)_1_HI1_AF250878	IncFIB(K)_1_Kpn3_JN233704	IncFIB(Mar)_1_pNDM-Mar_JN420336	IncFIB(pKPHS1)_1_pKPHS1_CP003223	IncFIB(pQil)_1_pQil_JN233705	IncFII(pCRY)_1_pCRY_NC_005814	IncFII_1_pKP91_CP000966	IncHI1B_1_pNDM-MAR_JN420336	IncHI2A_1__BX664015	IncHI2_1__BX664015	IncN_1__AY046276	IncP_1_alpha_L27758	IncQ1_1__HE654726	IncR_1__DQ449578	IncX1_1__EU370913	IncX3_1__JN247852
Tig020.fa	.	100	.	.	.	.	.	.	.	.	.	100	100	100	.	100	.	.	.
Tig024.fa	.	.	.	.	.	.	100	.	.	100	.	.	.	.	.	.	.	.	.
Tig025.fa	.	100.00;90.00	.	.	.	.	.	.	95.28	.	.	.	.	.	.	.	.	.	.
Tig072.fa	.	99.23	.	99.74	.	.	.	.	.	.	.	.	.	.	.	.	100	.	.
Tig181.fa	.	100	.	.	.	.	.	.	95.28	.	.	.	.	.	.	.	.	.	.
Tig187.fa	.	100	.	.	.	.	.	.	95.28	.	.	.	.	.	.	.	.	.	.
Tig211.fa	.	100.00;100.00	.	.	100	.	.	.	95.28	96.09	.	100	100	100	.	.	.	.	.
Tig228.fa	.	98.46;98.46	.	99.74	.	100	.	.	.	100	.	100	100	100	.	.	100	.	.
Tig285.fa	100	100	.	.	100	100	.	.	.	96.09;100.00	100	.	.	.	100	.	100	.	.
Tig390.fa	.	98.46;83.08;100.00	.	.	100	.	.	.	.	.	.	.	.	.	.	.	.	100	.
Tig439.fa	.	90	.	.	100	.	.	.	.	96.09	.	.	.	.	.	.	.	.	.
Tig440.fa	.	100.00;100.00	.	100	100	.	.	.	95.28	100.00;100.00	.	100	100	.	.	.	.	.	.
Tig441.fa	98.47	90.77;100.00;100.00	.	.	100	.	.	.	.	.	.	.	.	.	.	.	100	.	.
Tig442.fa	.	100.00;100.00	.	.	100	.	.	.	.	.	.	.	.	.	.	.	100	.	.
Tig444.fa	.	90.77;100.00;100.00	.	100	100	.	.	.	95.28	100.00;100.00	.	100	100	.	.	.	.	.	.
Tig445.fa	.	100.00;100.00	100	100	100	.	.	.	95.28	100.00;100.00	.	100	100	.	.	.	.	.	.
Tig447.fa	.	100.00;100.00	.	100	100	.	.	.	95.28	100.00;100.00	.	100	100	.	.	.	.	.	.
Tig448.fa	.	.	.	.	100	.	.	.	.	100	.	.	.	.	.	100	100	.	.
Tig449.fa	.	100.00;100.00	.	.	100	.	.	.	.	.	.	.	.	.	.	.	100	.	.
Tig450.fa	.	100.00;100.00	.	.	100	.	.	.	.	.	.	.	.	.	.	.	100	.	.
Tig451.fa	.	.	100	.	100	.	100	.	95.28	.	.	.	.	.	.	.	.	.	.
Tig461.fa	.	90	.	.	100	.	.	.	.	96.09	.	.	.	.	.	.	.	.	.
Tig466.fa	.	90	.	.	100	100	.	.	95.28	100	100	.	.	.	.	.	.	.	.
Tig467.fa	.	100.00;90.00;100.00	.	.	100	.	.	.	95.28	100	.	.	.	.	.	.	.	.	.
Tig469.fa	.	90.00;100.00	.	.	100	.	.	.	.	96.09	.	.	.	.	.	.	100	.	.
Tig474.fa	.	100.00;100.00;100.00	.	100	100	.	.	.	95.28	96.09	.	100	100	.	.	.	.	.	.
Tig489.fa	.	100	100	.	100	100	.	.	.	97.83	100	.	.	.	100	100	.	100	90.37
Tig495.fa	.	100	.	100	100	.	.	.	.	100.00;96.09;98.70	.	.	.	.	.	.	100	.	.
Tig496.fa	.	100	.	.	100	.	.	.	.	100.00;96.09	.	.	.	.	.	.	100	.	.
Tig497.fa	.	100	.	.	100	.	.	.	.	100.00;96.09	.	.	.	.	.	.	100	.	.
Tig498.fa	.	100	.	100	100	.	.	.	.	100.00;96.09;98.70	.	.	.	.	.	.	100	.	.
Tig499.fa	96.18	100	.	100	100	.	.	.	.	98.70;100.00	.	.	.	.	.	.	100	.	.
Tig501.fa	.	100	.	.	100	.	.	.	.	100.00;96.09	.	.	.	.	.	.	100	.	.
Tig502.fa	.	100	.	.	100	.	.	.	.	100.00;96.09	.	.	.	.	.	.	100	.	.
Tig503.fa	.	100	.	.	100	.	.	.	.	100.00;96.09	.	.	.	.	.	.	100	.	.
Tig504.fa	.	100	.	100	100	.	.	.	.	100.00;96.09	.	.	.	.	.	.	100	.	.
Tig505.fa	.	100	.	100	100	.	.	.	.	100.00;96.09;98.70	.	.	.	.	.	.	100	.	.
Tig508.fa	.	100	.	100	100	.	.	.	.	100.00;96.09;98.70	.	.	.	.	.	.	100	.	.
Tig509.fa	.	100	.	100	100	.	.	.	.	100.00;98.70;96.09	.	.	.	.	.	.	100	.	.
Tig517.fa	.	100.00;98.46	.	100	100	.	.	100	.	96.09;100.00	.	.	.	.	.	.	.	.	.
