# Supplementary material for: Whole‐Genome Insights Into Tigecycline‐Resistant Klebsiella Spp. Harboring Colistin Resistance Gene From Food Animals in Türkiye
Source: Transbound Emerg Dis. 2026 Apr 20;2026:9122655. doi: 10.1155/tbed/9122655 (PMC13096690; doi:10.1155/tbed/9122655)
Supplement: Supplementary file 4 — Supporting Information 4 Table S3: IS elements of tigecycline‐resistant Klebsiella spp. isolates. [file TBED-2026-9122655-s004.xlsx]

## Sheet: Table S3
Table S3. IS elements of tigecycline resistant Klebsiella isolates.
#FILE	IS1006	IS100kyp	IS102	IS10L	IS10R	IS1326	IS1351	IS1400	IS150	IS15DI	IS186B	IS1A	IS1B	IS1F	IS1R	IS1S	IS1X2	IS1X3	IS1X4	IS2	IS200C	IS26	IS30D	IS4321L	IS4321R	IS5075	IS6100	IS903	IS903B	IS911	ISAba1	ISEc14	ISEc21	ISEc23	ISEc31	ISEc33	ISEc36	ISEc8	ISEc9	ISEcl1	ISEhe2	ISEhe3	ISKPn14	ISKpn1	ISKpn11	ISKpn12	ISKpn18	ISKpn2	ISKpn24
Tig020.fa	.	.	.	.	.	.	.	.	.	.	.	.	.	.	100	.	.	.	.	.	.	.	.	.	100	.	.	.	100	.	.	.	.	.	100	.	.	.	85.69	.	.	.	.	100	.	.	.	.	.
Tig024.fa	100	.	.	.	.	.	.	.	.	100	.	.	.	.	.	.	.	.	.	.	.	.	.	.	.	.	.	.	.	.	100	96.77	.	.	.	.	.	.	.	100	.	.	.	100	.	.	.	.	.
Tig025.fa	100	.	.	.	.	.	.	99.75;98.76	.	.	.	.	.	.	.	.	.	.	100	87.75	.	100	.	.	.	100	.	.	100	.	100	.	.	.	.	100	.	.	.	100	.	.	.	100	.	.	.	.	.
Tig072.fa	100	.	.	.	.	.	.	98.76	.	.	.	99.35	.	.	.	.	.	.	.	.	.	95.37	.	.	.	.	100	.	.	.	.	.	100	.	.	.	.	.	.	.	.	.	.	100	.	.	.	.	.
Tig181.fa	.	.	.	.	.	.	.	99.75;98.76	.	.	.	.	.	.	.	.	.	.	.	87.83	.	100	.	.	.	100	.	.	.	.	.	.	.	.	.	.	.	.	.	.	.	.	.	100	.	.	.	.	.
Tig187.fa	.	.	.	.	.	.	.	99.75;98.76	.	.	.	.	.	.	.	.	.	.	.	87.83	.	100	.	.	.	100	.	.	.	.	.	.	.	.	.	.	.	.	.	.	.	.	.	100	.	.	.	.	.
Tig211.fa	100	.	.	.	.	.	100	.	.	.	.	100	.	.	.	.	100	.	.	.	.	.	.	.	88.99	100	.	.	89.03	.	100	.	.	99.76	.	.	.	98.16	85.69	100	.	99.92	.	100	.	.	.	100	.
Tig228.fa	100	.	.	.	85.85	.	.	.	.	.	.	99.48	.	.	.	.	.	.	.	.	100	.	.	.	100	.	100	99.72	.	.	.	.	.	.	99.44	.	.	.	85.69	.	.	.	.	.	.	.	.	.	.
Tig285.fa	.	.	99.91	.	.	.	.	99.75;98.76	.	.	.	.	.	.	.	.	.	82.57	100	99.92	.	.	.	.	.	.	100	.	.	.	.	.	100	.	.	.	.	.	.	83.83	.	99.92	100	100	.	.	.	.	100
Tig390.fa	.	.	.	.	85.85	.	.	.	.	.	.	92.06	.	.	.	.	.	.	.	.	100	95	.	.	100	.	.	.	100	.	.	.	.	.	99.44	93.32	.	.	.	99.1	.	.	.	.	87.91	.	.	.	84.39
Tig439.fa	.	.	99.91	.	.	.	.	98.76;99.75	.	.	.	.	.	.	92.58	.	.	.	.	.	.	95.37	.	.	100	.	100	100	.	.	.	.	.	.	.	.	.	.	.	83.83	.	.	100	100	.	.	.	.	100
Tig440.fa	.	100	99.91	.	.	.	.	98.76;99.75	100	.	.	100	.	.	.	.	.	.	.	87.75	.	.	.	.	88.99	100	100	.	.	.	.	.	.	100	.	100	.	80.06	100	80.61	.	.	.	100	.	.	100	.	100
Tig441.fa	.	.	99.91	.	.	.	.	99.75;98.76	.	.	.	.	.	.	.	.	96.48	100	98.31	.	.	.	.	.	.	81.69	.	100	100	.	.	.	.	.	.	.	.	98.16	.	100	.	99.92	.	100	.	.	.	100	.
Tig442.fa	.	.	99.91	.	.	.	.	98.76;99.75	.	.	.	.	.	.	.	.	.	100	98.31	99.1	.	.	100	.	.	81.69	.	.	.	.	.	.	.	.	.	.	.	.	.	80.76	.	99.92	.	100	.	.	.	100	.
Tig444.fa	.	100	99.91	.	100	.	.	99.75;98.76	100	.	.	100	.	.	.	.	97.14	.	.	87.75	.	.	.	.	88.99	100	100	.	.	.	100	.	.	100	.	100	.	80.06	100	80.61	.	.	.	100	.	.	100	.	100
Tig445.fa	.	100	99.91	.	.	.	.	98.76;99.75	100	.	.	100	.	100	.	.	.	.	.	87.75	.	.	.	.	88.99	100	100	.	.	.	.	.	.	100	.	100	.	80.06	100	80.61	.	.	.	100	.	.	100	.	100
Tig447.fa	.	100	99.91	.	.	.	.	98.76;99.75	100	.	.	100	.	100	.	.	.	.	.	87.75	.	.	.	.	88.99	100	100	.	.	.	.	.	.	100	.	100	.	80.06	100	80.61	.	.	.	100	.	.	100	.	100
Tig448.fa	.	.	.	.	.	.	.	.	.	.	.	.	.	.	.	.	.	92.72	.	.	.	.	.	.	.	.	100	.	.	.	.	.	100	.	.	.	.	99.8	.	100	.	99.92	.	100	.	.	.	.	.
Tig449.fa	.	.	99.91	.	.	.	.	99.75;98.76	.	.	.	.	.	.	.	.	96.48	100	98.31	.	.	.	.	.	.	81.69	.	100	.	.	.	.	.	.	.	.	81.38	98.16	.	100	.	99.92	.	100	.	.	.	100	.
Tig450.fa	.	.	99.91	.	.	.	.	98.76;99.75	.	.	.	.	.	.	.	.	96.48	100	98.31	.	.	.	.	.	.	81.69	.	.	.	.	.	.	.	.	.	.	.	98.16	.	100	.	99.92	.	100	.	.	.	100	.
Tig451.fa	.	.	99.91	.	.	.	.	.	.	.	.	.	94.79;95.57	.	.	.	.	.	97.4	.	.	100	.	.	.	100	.	.	99.91	.	.	96.77	.	.	.	.	.	.	.	.	.	99.92	.	100	.	.	.	100	.
Tig461.fa	.	.	99.91	.	.	.	.	99.75;98.76	.	.	.	.	.	.	.	.	.	.	.	.	.	95.37	.	.	100	.	100	100	.	.	.	.	.	.	.	.	.	.	.	83.83	.	.	100	100	.	.	.	.	100
Tig466.fa	.	.	99.91	.	100	.	.	.	.	.	100	100	.	.	.	.	.	.	97.40;100.00	81.14	.	93.9	.	.	100	100	100	.	.	94.32	.	.	.	.	.	.	.	.	.	.	.	82.18	.	100	.	.	.	.	.
Tig467.fa	100	.	99.91	.	.	.	.	99.75;98.76	.	.	.	.	.	.	.	.	.	.	.	87.75	.	100	.	.	88.99	100	.	.	.	.	100	.	.	.	.	100	.	.	.	100	.	.	.	100	.	.	.	.	.
Tig469.fa	.	.	99.91	.	.	.	.	98.76;99.75	.	.	.	.	.	.	.	.	.	100	.	.	.	100	.	.	88.99	.	100	100	.	.	.	.	.	.	.	.	.	.	.	83.83	.	.	100	100	.	.	.	.	100
Tig474.fa	.	100	99.91	.	.	.	.	99.75;98.76	100	.	.	97.14	.	.	.	.	.	.	.	87.75	.	.	.	.	100	.	100	.	.	.	.	.	.	100	.	100	.	80.06	100	80.61	.	.	.	100	.	.	100	.	.
Tig489.fa	.	.	85.53	.	.	99.07	.	98.76	.	.	.	.	.	.	.	.	.	.	100.00;100.00	99.92	.	.	100	.	.	.	.	.	.	99.92	.	.	.	.	.	100	.	.	.	80.61	98.06	99.92	100	.	100	100	.	.	100
Tig495.fa	.	.	99.91	100	.	.	.	98.76;99.75	100	.	.	99.74	.	.	.	.	.	100	.	.	.	95.49	.	.	88.99	.	100	.	.	.	.	.	100	.	.	.	.	.	.	80.61	.	99.92;99.92	.	100	.	.	.	.	.
Tig496.fa	.	.	99.91	100	.	.	.	98.76;99.75	100	.	.	99.74	.	.	.	.	.	100	.	.	.	95.49	.	.	88.99	.	100	.	100	.	.	.	100	.	.	.	.	.	.	80.61	.	99.92;99.92	.	100	.	.	.	.	.
Tig497.fa	.	.	99.91	100	.	.	.	98.76;99.75	100	.	.	99.74	.	.	.	.	.	100	.	.	.	95.49	.	.	88.99	.	100	.	.	.	.	.	100	.	.	.	.	.	.	80.61	.	99.92;99.92	.	100	.	.	.	.	.
Tig498.fa	.	.	99.91	100	.	.	.	99.75;98.76	100	.	.	99.74	.	.	.	.	.	100	.	.	.	95.49	.	.	88.99	.	100	.	.	.	.	.	100	.	.	.	.	.	.	80.61	.	99.92;99.92	.	100	.	.	.	.	.
Tig499.fa	.	.	.	100	.	.	.	99.75;98.76	100	.	.	99.74	.	.	.	.	.	100	.	.	.	95.49	.	.	88.99	100	100	.	.	.	.	.	100	.	.	.	.	.	.	80.61	.	99.92;99.92	.	100	.	.	.	.	.
Tig501.fa	.	.	99.91	100	.	.	.	98.76;99.75	100	.	.	99.74	.	.	.	.	.	100	.	.	.	95.49	.	.	88.99	100	100	.	100	.	.	.	100	.	.	.	.	.	.	80.61	.	99.92;99.92	.	100	.	.	.	.	.
Tig502.fa	.	.	99.91	100	.	.	.	99.75;98.76	100	.	.	99.74	.	.	.	.	.	100	.	.	.	95.49	.	.	88.99	.	100	.	.	.	.	.	100	.	.	.	.	.	.	80.61	.	99.92;99.92	.	100	.	.	.	.	.
Tig503.fa	.	.	99.91	100	.	.	.	98.76;99.75	100	.	.	99.74	.	.	.	.	.	100	.	.	.	95.49	.	.	100	.	100	.	100	.	.	.	100	.	.	.	.	.	.	80.61	.	99.92;99.92	.	100	.	.	.	.	.
Tig504.fa	.	.	99.91	100	.	.	.	99.75;98.76	100	.	.	99.74	.	.	.	.	.	100	.	.	.	95.49	.	.	100	.	100	.	.	.	.	.	100	.	.	.	.	.	100	80.61	.	99.92;99.92	.	100	.	.	.	.	.
Tig505.fa	.	.	99.91	100	.	.	.	99.75;98.76	100	.	.	99.74	.	.	.	.	.	100	.	.	.	95.49	.	.	88.99	.	100	.	.	.	.	.	100	.	.	.	.	.	.	80.61	.	99.92;99.92	.	100	.	.	.	.	.
Tig508.fa	.	.	.	100	.	.	.	99.75;98.76	100	.	.	99.74	.	.	.	.	.	100	.	.	.	95.49	.	.	100	.	100	.	.	.	.	.	100	.	.	.	.	.	.	80.61	.	99.92;99.92	.	100	.	.	.	.	.
Tig509.fa	.	.	99.91	100	.	.	.	99.75;98.76	100	.	.	99.74	.	.	.	.	.	100	.	.	.	95.49	.	.	88.99	.	100	.	.	.	.	.	100	.	.	.	.	.	.	80.61	.	99.92;99.92	.	100	.	.	.	.	.
Tig517.fa	100	.	.	.	.	.	.	99.75;98.76	.	.	.	.	.	.	.	98.96	.	.	.	.	.	100	.	100	.	.	.	.	99.91	.	100	.	.	.	.	.	.	.	.	.	.	.	.	100	.	.	.	.	.
[truncated: 14 more columns]
